# Supplementary material for: A nomogram integrating DCE-MRI imaging features and clinicopathological parameters for predicting pathological complete response in HER2-positive breast cancer
Source: Front Oncol. 2026 Jun 24;16:1827442. doi: 10.3389/fonc.2026.1827442 (PMC13341549; doi:10.3389/fonc.2026.1827442)
Supplement: Supplementary file 1 [file Table1.xlsx]

## Sheet: Patient_Data
Patient_ID	Cohort	Age (years)	BMI (kg/m²)	Menopausal Status	ER Status	PR Status	HR Status	HER2 IHC	Ki-67 Index (%)	Clinical T Stage	Clinical N Stage	Clinical Stage	Tumor Size MRI (cm)	Tumor Quadrant	Distance to Skin (cm)	Distance to Chest Wall (cm)	Distance to Nipple (cm)	LN Short-Axis Diameter (cm)	Supraclavicular LN	Internal Mammary LN	ADCmin (×10⁻³ mm²/s)	NAC Regimen	Treatment Cycles	Miller-Payne Grade	pCR (0=No, 1=Yes)	pCR Label
P001	Training	50	19.8	Premenopausal	Negative	Negative	HR-/HER2+	IHC 2+/FISH+	77	T2	N1	Stage II	4.9	Upper outer	1.2	4.7	7.5	1.8	Positive	Negative	0.67	AC-TH	8	5	1	pCR
P002	Training	53	23.3	Premenopausal	Positive	Negative	HR+/HER2+	IHC 3+	45	T2	N2	Stage III	4.8	Lower outer	1.5	2.8	2.5	0.6	Negative	Negative	0.98	TCbHP	8	1	0	Non-pCR
P003	Training	59	23.1	Postmenopausal	Negative	Negative	HR-/HER2+	IHC 2+/FISH+	38	T3/T4	N1	Stage II	8.6	Lower outer	1.2	2.7	7.1	1.5	Negative	Negative	1.07	TCbHP	8	4	0	Non-pCR
P004	Training	51	24.5	Postmenopausal	Negative	Negative	HR-/HER2+	IHC 3+	30	T3/T4	N2	Stage III	6.9	Upper inner	2.9	1.8	3.2	0.9	Positive	Negative	0.79	TCbH	8	1	0	Non-pCR
P005	Training	46	23.8	Postmenopausal	Negative	Negative	HR-/HER2+	IHC 2+/FISH+	48	T2	N3	Stage III	2.5	Upper outer	1.2	1.3	3	3.2	Negative	Negative	0.7	TCbH	6	5	1	pCR
P006	Training	51	24.7	Postmenopausal	Negative	Negative	HR-/HER2+	IHC 3+	69	T3/T4	N1	Stage II	5.3	Upper outer	1.3	1.5	1.2	1.4	Negative	Negative	1.17	TCbH	6	1	0	Non-pCR
P007	Training	53	24.9	Premenopausal	Negative	Negative	HR-/HER2+	IHC 2+/FISH+	79	T2	N1	Stage II	4	Upper inner	2.8	4.7	3.8	0.9	Negative	Negative	0.94	TCbHP	4	2	0	Non-pCR
P008	Training	57	22.6	Postmenopausal	Negative	Negative	HR-/HER2+	IHC 3+	34	T3/T4	N1	Stage II	8.7	Lower inner	0.7	1.1	7.7	0.8	Negative	Negative	0.96	TCbHP	4	2	0	Non-pCR
P009	Training	52	24.9	Postmenopausal	Negative	Negative	HR-/HER2+	IHC 3+	14	T2	N0	Stage II	3.9	Upper outer	2.8	3.4	7.1	1.1	Negative	Negative	0.9	AC-THP	6	2	0	Non-pCR
P010	Training	42	19.5	Premenopausal	Positive	Positive	HR+/HER2+	IHC 3+	32	T2	N1	Stage II	3.9	Upper inner	0.8	1.6	7.3	1.5	Negative	Positive	0.8	TCbHP	6	5	1	pCR
P011	Training	49	22.5	Postmenopausal	Negative	Negative	HR-/HER2+	IHC 3+	49	T3/T4	N1	Stage II	7	Lower outer	2.5	0.9	5.9	0.8	Negative	Negative	0.93	TCbH	6	3	0	Non-pCR
P012	Training	55	23.2	Premenopausal	Positive	Positive	HR+/HER2+	IHC 2+/FISH+	69	T2	N2	Stage III	3.9	Lower inner	1.9	3.2	1.4	2.4	Negative	Positive	0.69	TCbH	6	5	1	pCR
P013	Training	53	22.8	Postmenopausal	Positive	Positive	HR+/HER2+	IHC 3+	73	T2	N2	Stage III	4.1	Upper inner	2.3	1.7	5.8	2.1	Negative	Negative	1.14	TCbHP	6	2	0	Non-pCR
P014	Training	61	23.4	Postmenopausal	Positive	Negative	HR+/HER2+	IHC 3+	19	T2	N1	Stage II	3.5	Upper outer	1.4	1.9	2.8	1.3	Negative	Negative	0.68	TCbHP	6	5	1	pCR
P015	Training	54	23.6	Postmenopausal	Positive	Negative	HR+/HER2+	IHC 3+	74	T2	N1	Stage II	3.1	Lower outer	0.8	4.1	7.7	1	Negative	Positive	0.94	TCbHP	8	3	0	Non-pCR
P016	Training	58	23.5	Postmenopausal	Positive	Positive	HR+/HER2+	IHC 2+/FISH+	41	T3/T4	N1	Stage II	5.4	Upper outer	1.1	4	4.5	0.8	Negative	Negative	0.85	AC-TH	8	2	0	Non-pCR
P017	Training	44	20.8	Postmenopausal	Positive	Positive	HR+/HER2+	IHC 3+	67	T3/T4	N1	Stage II	5.4	Upper inner	1.8	2.2	1.2	1.6	Negative	Positive	0.69	TCbHP	4	3	0	Non-pCR
P018	Training	39	21.8	Premenopausal	Negative	Negative	HR-/HER2+	IHC 2+/FISH+	88	T2	N2	Stage III	4.1	Upper outer	2.1	1	7.1	0.4	Negative	Negative	0.81	AC-TH	6	5	1	pCR
P019	Training	49	21.8	Postmenopausal	Positive	Negative	HR+/HER2+	IHC 3+	28	T2	N1	Stage II	3.5	Upper outer	1.6	2.1	5.5	0.6	Negative	Negative	0.54	TCbHP	4	5	1	pCR
P020	Training	45	25.4	Premenopausal	Positive	Positive	HR+/HER2+	IHC 3+	21	T2	N1	Stage II	2.6	Upper outer	2.6	2.3	1.4	1	Positive	Negative	0.91	TCbHP	6	5	1	pCR
P021	Training	63	24.5	Premenopausal	Positive	Positive	HR+/HER2+	IHC 3+	89	T2	N3	Stage III	3.5	Central	1.2	4.8	5.4	1.8	Negative	Positive	0.74	TCbHP	6	5	1	pCR
P022	Training	43	24.1	Premenopausal	Positive	Positive	HR+/HER2+	IHC 3+	75	T2	N0	Stage II	4.7	Upper outer	1.4	0.9	2.3	0.9	Positive	Positive	0.78	AC-THP	4	5	1	pCR
P023	Training	48	22.5	Postmenopausal	Positive	Positive	HR+/HER2+	IHC 2+/FISH+	32	T2	N2	Stage III	3.5	Upper outer	1.9	4.2	7.5	1.6	Negative	Negative	0.72	AC-TH	6	2	0	Non-pCR
P024	Training	53	24.3	Postmenopausal	Positive	Positive	HR+/HER2+	IHC 2+/FISH+	75	T2	N1	Stage II	3.7	Upper inner	1.4	4.9	5.2	1.3	Negative	Positive	0.61	TCbH	6	5	1	pCR
P025	Training	48	28.4	Postmenopausal	Negative	Negative	HR-/HER2+	IHC 3+	19	T2	N2	Stage III	2.3	Upper outer	2.1	2.1	5.1	1.5	Negative	Positive	0.83	TCbHP	6	5	1	pCR
P026	Training	48	20.2	Premenopausal	Negative	Negative	HR-/HER2+	IHC 3+	44	T2	N1	Stage II	3	Lower outer	1	1.5	1.9	1.1	Negative	Negative	0.64	AC-TH	8	5	1	pCR
P027	Training	51	25.4	Postmenopausal	Positive	Negative	HR+/HER2+	IHC 2+/FISH+	83	T2	N3	Stage III	3.1	Upper outer	1.5	4.1	2.3	0.9	Negative	Negative	0.66	TCbHP	6	5	1	pCR
P028	Training	48	24.9	Premenopausal	Negative	Negative	HR-/HER2+	IHC 3+	57	T2	N2	Stage III	3	Upper inner	2.2	1.1	3.4	1.2	Negative	Negative	0.78	AC-THP	6	5	1	pCR
P029	Training	42	24.9	Postmenopausal	Negative	Negative	HR-/HER2+	IHC 3+	66	T2	N1	Stage II	3.3	Lower outer	1.9	2.6	2.7	0.9	Negative	Negative	0.49	TCbHP	6	5	1	pCR
P030	Training	31	21.2	Postmenopausal	Negative	Negative	HR-/HER2+	IHC 3+	10	T2	N1	Stage II	4.7	Lower outer	1.8	2	2.4	0.8	Negative	Negative	0.85	TCbHP	6	3	0	Non-pCR
P031	Training	35	24.1	Postmenopausal	Negative	Negative	HR-/HER2+	IHC 3+	86	T3/T4	N1	Stage II	5.5	Upper inner	1.1	4.9	7.7	1.2	Positive	Negative	0.81	TCbH	8	5	1	pCR
P032	Training	54	25.4	Premenopausal	Negative	Negative	HR-/HER2+	IHC 3+	61	T2	N1	Stage II	2.5	Upper outer	0.7	4.4	3.5	1.7	Positive	Negative	0.9	TCbH	6	2	0	Non-pCR
P033	Training	43	24.3	Premenopausal	Negative	Negative	HR-/HER2+	IHC 3+	71	T2	N3	Stage III	4.7	Upper outer	0.7	4.2	3.4	1.2	Negative	Negative	0.77	TCbHP	6	5	1	pCR
P034	Training	47	18.8	Postmenopausal	Positive	Negative	HR+/HER2+	IHC 3+	75	T3/T4	N1	Stage II	7	Upper outer	1.3	3.4	2.4	0.9	Negative	Negative	0.66	AC-TH	4	5	1	pCR
P035	Training	48	28.2	Postmenopausal	Negative	Negative	HR-/HER2+	IHC 3+	21	T2	N3	Stage III	4.2	Upper outer	2	3.3	6.5	1.5	Negative	Positive	1.09	TCbHP	4	2	0	Non-pCR
P036	Training	52	19.9	Premenopausal	Positive	Negative	HR+/HER2+	IHC 3+	79	T2	N2	Stage III	3.4	Upper outer	2.7	1.2	1.8	0.9	Negative	Negative	0.86	TCbHP	6	4	0	Non-pCR
P037	Training	53	22.5	Premenopausal	Positive	Positive	HR+/HER2+	IHC 3+	12	T2	N1	Stage II	3	Upper inner	1	4.3	6.4	0.7	Negative	Negative	0.62	TCbHP	6	5	1	pCR
P038	Training	46	21.9	Postmenopausal	Positive	Negative	HR+/HER2+	IHC 3+	82	T1	N2	Stage III	1.7	Upper inner	1.7	3.2	2.6	2.3	Positive	Negative	0.79	TCbHP	6	2	0	Non-pCR
P039	Training	48	21.6	Postmenopausal	Positive	Positive	HR+/HER2+	IHC 2+/FISH+	19	T3/T4	N2	Stage III	5.5	Upper outer	2.1	0.8	5.1	1.1	Negative	Positive	0.75	TCbH	6	5	1	pCR
P040	Training	51	27	Postmenopausal	Negative	Negative	HR-/HER2+	IHC 3+	24	T3/T4	N3	Stage III	5.1	Upper outer	0.5	0.5	4	1.4	Negative	Negative	1.09	TCbHP	6	2	0	Non-pCR
P041	Training	65	21.2	Postmenopausal	Positive	Positive	HR+/HER2+	IHC 3+	41	T3/T4	N1	Stage II	6.2	Central	0.6	4.6	2	1.8	Positive	Negative	0.96	TCbH	8	1	0	Non-pCR
P042	Training	64	21.5	Premenopausal	Positive	Positive	HR+/HER2+	IHC 3+	71	T2	N2	Stage III	3	Lower outer	0.6	4	1.8	1.4	Negative	Negative	0.66	TCbHP	4	5	1	pCR
P043	Training	75	21.8	Postmenopausal	Negative	Negative	HR-/HER2+	IHC 2+/FISH+	52	T2	N1	Stage II	3.7	Upper outer	1.6	2.5	2.4	1.1	Negative	Negative	0.73	TCbHP	6	5	1	pCR
P044	Training	58	25.1	Premenopausal	Positive	Positive	HR+/HER2+	IHC 2+/FISH+	64	T2	N3	Stage III	3.9	Upper outer	2.8	3.6	6.2	1.1	Negative	Negative	0.99	TCbHP	6	4	0	Non-pCR
P045	Training	42	24.1	Postmenopausal	Negative	Negative	HR-/HER2+	IHC 2+/FISH+	19	T3/T4	N1	Stage II	7.6	Central	1.7	4.9	5.4	1	Negative	Negative	0.7	AC-THP	8	5	1	pCR
P046	Training	53	20.5	Postmenopausal	Negative	Negative	HR-/HER2+	IHC 2+/FISH+	24	T2	N1	Stage II	2.7	Upper outer	1.1	3.3	3.2	1.5	Negative	Negative	0.77	TCbH	6	5	1	pCR
P047	Training	53	23.4	Postmenopausal	Negative	Negative	HR-/HER2+	IHC 2+/FISH+	82	T3/T4	N2	Stage III	5.7	Lower outer	2.5	3.3	2.4	1.4	Negative	Negative	0.88	TCbHP	6	5	1	pCR
P048	Training	52	22.5	Postmenopausal	Negative	Negative	HR-/HER2+	IHC 3+	75	T3/T4	N2	Stage III	6.3	Upper inner	2.3	3.7	5.2	0.7	Negative	Positive	0.92	TCbHP	6	5	1	pCR
P049	Training	61	25.3	Postmenopausal	Positive	Positive	HR+/HER2+	IHC 3+	70	T2	N1	Stage II	3.2	Central	2	0.8	1.3	0.8	Negative	Positive	0.86	TCbHP	6	5	1	pCR
P050	Training	50	25.1	Postmenopausal	Negative	Negative	HR-/HER2+	IHC 3+	68	T2	N1	Stage II	3.4	Upper outer	0.4	4.2	3.3	1.4	Negative	Negative	0.62	TCbHP	6	5	1	pCR
P051	Training	48	23.4	Postmenopausal	Positive	Positive	HR+/HER2+	IHC 3+	23	T2	N2	Stage III	4	Lower outer	0.7	3.4	4.8	1	Negative	Negative	1.14	TCbHP	6	2	0	Non-pCR
P052	Training	75	19.7	Premenopausal	Negative	Negative	HR-/HER2+	IHC 3+	13	T3/T4	N1	Stage II	6.2	Central	1.4	4.8	3	1	Negative	Negative	0.65	TCbHP	6	5	1	pCR
P053	Training	62	19.9	Postmenopausal	Positive	Positive	HR+/HER2+	IHC 3+	58	T2	N2	Stage III	3.7	Lower inner	1.4	3.9	4.7	0.9	Negative	Positive	0.76	TCbHP	6	5	1	pCR
P054	Training	49	22.5	Premenopausal	Negative	Negative	HR-/HER2+	IHC 2+/FISH+	55	T3/T4	N1	Stage II	5.4	Lower outer	2.5	3.1	4.8	1.5	Negative	Negative	0.7	AC-THP	4	5	1	pCR
P055	Training	65	26.2	Postmenopausal	Negative	Negative	HR-/HER2+	IHC 3+	76	T2	N2	Stage III	2.6	Lower outer	2.6	2.6	5.1	0.6	Positive	Negative	0.85	TCbHP	6	5	1	pCR
P056	Training	37	21.2	Premenopausal	Positive	Positive	HR+/HER2+	IHC 2+/FISH+	69	T1	N1	Stage II	1.8	Upper outer	2.6	3.7	2.7	1	Positive	Negative	0.71	TCbHP	6	5	1	pCR
P057	Training	60	25.2	Premenopausal	Negative	Negative	HR-/HER2+	IHC 3+	71	T2	N2	Stage III	3.7	Upper outer	2.6	0.9	6.4	1.3	Negative	Negative	0.87	TCbHP	6	5	1	pCR
P058	Training	67	23.1	Postmenopausal	Positive	Positive	HR+/HER2+	IHC 2+/FISH+	86	T2	N2	Stage III	2.9	Upper inner	0.4	3.7	4.9	1.1	Negative	Positive	0.7	TCbHP	6	5	1	pCR
P059	Training	55	22.2	Postmenopausal	Negative	Negative	HR-/HER2+	IHC 3+	17	T2	N2	Stage III	3.4	Upper outer	2	2.8	1.1	1	Negative	Positive	0.91	TCbHP	6	2	0	Non-pCR
P060	Training	49	25.9	Premenopausal	Negative	Negative	HR-/HER2+	IHC 3+	89	T1	N1	Stage II	1.7	Upper inner	2	2.2	5.8	1.4	Negative	Negative	0.6	TCbHP	6	5	1	pCR
P061	Training	39	24	Premenopausal	Positive	Negative	HR+/HER2+	IHC 3+	82	T3/T4	N1	Stage II	5.3	Upper outer	2	2.1	8	1	Positive	Negative	1.11	TCbHP	4	2	0	Non-pCR
P062	Training	46	22.9	Premenopausal	Negative	Negative	HR-/HER2+	IHC 3+	58	T3/T4	N1	Stage II	5.5	Lower outer	0.4	2.5	7.4	2.4	Negative	Negative	0.89	TCbHP	6	2	0	Non-pCR
P063	Training	39	23.1	Premenopausal	Negative	Negative	HR-/HER2+	IHC 3+	50	T2	N1	Stage II	4.6	Lower inner	2	3.3	1.7	1.4	Negative	Negative	0.67	TCbHP	6	2	0	Non-pCR
P064	Training	49	25.4	Postmenopausal	Positive	Positive	HR+/HER2+	IHC 3+	70	T2	N2	Stage III	4.5	Central	2	2.7	3	1	Negative	Negative	0.69	Other	6	5	1	pCR
P065	Training	41	20.6	Premenopausal	Positive	Positive	HR+/HER2+	IHC 3+	21	T3/T4	N1	Stage II	6.4	Upper outer	1.4	3.7	6.5	1.2	Positive	Negative	0.83	TCbH	6	5	1	pCR
P066	Training	58	26.1	Postmenopausal	Negative	Negative	HR-/HER2+	IHC 2+/FISH+	57	T2	N2	Stage III	2.7	Upper outer	0.8	3.2	6.5	1.4	Negative	Positive	0.97	TCbHP	6	1	0	Non-pCR
P067	Training	54	19.3	Postmenopausal	Negative	Negative	HR-/HER2+	IHC 3+	18	T2	N1	Stage II	3	Upper inner	2.2	0.7	5.8	1.8	Negative	Negative	0.8	TCbHP	6	4	0	Non-pCR
P068	Training	42	25.5	Premenopausal	Negative	Negative	HR-/HER2+	IHC 3+	83	T3/T4	N1	Stage II	5.2	Upper outer	2.4	3.2	4.1	1.2	Negative	Negative	0.8	TCbHP	4	2	0	Non-pCR
P069	Training	61	29.2	Premenopausal	Negative	Negative	HR-/HER2+	IHC 3+	10	T3/T4	N2	Stage III	5.6	Upper outer	1.1	3.2	1.6	1.2	Negative	Negative	0.88	Other	6	3	0	Non-pCR
P070	Training	54	20.8	Premenopausal	Positive	Positive	HR+/HER2+	IHC 3+	21	T2	N2	Stage III	4.9	Central	1.9	3.1	5.9	1	Negative	Positive	0.84	TCbHP	6	1	0	Non-pCR
P071	Training	48	27.7	Postmenopausal	Positive	Positive	HR+/HER2+	IHC 2+/FISH+	50	T2	N1	Stage II	3.9	Lower outer	1.8	3.7	3.9	1.4	Negative	Positive	0.92	TCbHP	4	1	0	Non-pCR
P072	Training	32	27.1	Premenopausal	Positive	Positive	HR+/HER2+	IHC 2+/FISH+	82	T3/T4	N1	Stage II	5.4	Upper inner	1.8	1	3.1	2.6	Negative	Negative	0.55	TCbHP	4	5	1	pCR
P073	Training	64	22.8	Postmenopausal	Negative	Negative	HR-/HER2+	IHC 3+	59	T2	N2	Stage III	3.2	Upper inner	2.5	4	4.4	1.4	Negative	Negative	0.8	TCbHP	8	4	0	Non-pCR
P074	Training	53	24	Premenopausal	Positive	Positive	HR+/HER2+	IHC 3+	21	T2	N3	Stage III	2.6	Upper inner	2.7	3.1	2.1	1.6	Negative	Negative	0.75	TCbH	8	3	0	Non-pCR
P075	Training	59	22.7	Postmenopausal	Negative	Negative	HR-/HER2+	IHC 3+	23	T3/T4	N1	Stage II	6	Central	1.1	3.6	6.8	1.2	Negative	Negative	0.6	AC-THP	6	5	1	pCR
P076	Training	49	24	Premenopausal	Positive	Positive	HR+/HER2+	IHC 3+	21	T1	N1	Stage II	2	Upper outer	1.7	2.3	1.1	1.6	Negative	Negative	0.69	TCbHP	6	5	1	pCR
P077	Training	45	24.9	Postmenopausal	Negative	Negative	HR-/HER2+	IHC 3+	67	T3/T4	N3	Stage III	5.5	Upper inner	2.7	2.6	4	0.9	Positive	Negative	0.94	AC-THP	6	5	1	pCR
P078	Training	43	28.8	Premenopausal	Positive	Positive	HR+/HER2+	IHC 3+	79	T2	N3	Stage III	3.3	Upper outer	0.9	1.2	1.9	0.9	Negative	Negative	0.63	TCbHP	6	5	1	pCR
P079	Training	38	22.1	Postmenopausal	Negative	Negative	HR-/HER2+	IHC 3+	72	T3/T4	N1	Stage II	6.8	Lower inner	2.3	1	5.4	1.5	Positive	Negative	1.09	TCbHP	8	4	0	Non-pCR
P080	Training	68	23.8	Premenopausal	Positive	Positive	HR+/HER2+	IHC 3+	51	T2	N1	Stage II	3.3	Upper outer	0.4	0.8	5.8	1.1	Negative	Positive	0.8	TCbHP	4	5	1	pCR
P081	Training	65	20.5	Postmenopausal	Positive	Positive	HR+/HER2+	IHC 3+	77	T2	N2	Stage III	2.7	Upper outer	2.5	4.6	1.5	1	Negative	Negative	0.82	TCbHP	6	4	0	Non-pCR
P082	Training	53	20.1	Postmenopausal	Negative	Negative	HR-/HER2+	IHC 3+	55	T2	N2	Stage III	2.7	Upper inner	1.9	1.6	2.4	1.4	Negative	Negative	1.02	TCbHP	6	4	0	Non-pCR
P083	Training	57	20.1	Premenopausal	Positive	Positive	HR+/HER2+	IHC 3+	55	T2	N1	Stage II	3.6	Upper inner	2.3	0.6	6.1	2	Negative	Negative	1.01	TCbH	6	3	0	Non-pCR
P084	Training	45	23.4	Postmenopausal	Positive	Negative	HR+/HER2+	IHC 3+	27	T2	N2	Stage III	4.2	Lower inner	2.3	1.2	2.1	1.1	Negative	Positive	0.72	AC-TH	4	2	0	Non-pCR
P085	Training	67	19.8	Postmenopausal	Positive	Negative	HR+/HER2+	IHC 2+/FISH+	39	T2	N1	Stage II	4.8	Upper outer	1.9	2.1	6.2	2	Negative	Negative	0.8	TCbHP	6	5	1	pCR
P086	Training	64	23.3	Postmenopausal	Positive	Positive	HR+/HER2+	IHC 3+	51	T2	N1	Stage II	3.4	Upper outer	1.5	3.7	7.4	0.9	Negative	Negative	0.94	TCbHP	4	2	0	Non-pCR
P087	Training	56	22.8	Postmenopausal	Positive	Positive	HR+/HER2+	IHC 3+	40	T2	N1	Stage II	4.2	Lower inner	0.3	2.5	5.6	1.5	Negative	Negative	0.77	TCbHP	6	5	1	pCR
P088	Training	46	23.6	Premenopausal	Positive	Positive	HR+/HER2+	IHC 3+	57	T3/T4	N3	Stage III	6.3	Upper outer	3	4.9	6.1	2.1	Negative	Negative	0.84	TCbH	6	1	0	Non-pCR
P089	Training	50	28.1	Postmenopausal	Positive	Negative	HR+/HER2+	IHC 3+	26	T2	N2	Stage III	4.2	Upper outer	2.5	2.1	6.7	1.1	Negative	Negative	0.73	AC-THP	6	5	1	pCR
P090	Training	40	23.6	Postmenopausal	Positive	Positive	HR+/HER2+	IHC 3+	88	T2	N3	Stage III	4	Lower inner	1.7	0.8	5.5	0.9	Negative	Positive	1.05	AC-TH	6	4	0	Non-pCR
P091	Training	64	24.2	Postmenopausal	Positive	Negative	HR+/HER2+	IHC 3+	36	T2	N2	Stage III	2.6	Upper outer	2.3	3.8	1.6	0.9	Negative	Negative	0.8	TCbHP	6	5	1	pCR
P092	Training	50	25.8	Postmenopausal	Positive	Negative	HR+/HER2+	IHC 3+	24	T3/T4	N2	Stage III	6.1	Lower outer	1.2	2.4	5	1	Negative	Negative	0.7	AC-TH	6	3	0	Non-pCR
P093	Training	51	24.1	Premenopausal	Positive	Positive	HR+/HER2+	IHC 2+/FISH+	67	T2	N3	Stage III	4.2	Upper outer	2	4.8	6.2	1.1	Negative	Negative	0.91	TCbHP	6	5	1	pCR
P094	Training	46	23.6	Postmenopausal	Negative	Negative	HR-/HER2+	IHC 3+	48	T3/T4	N3	Stage III	5.2	Upper outer	2.2	0.8	7	0.9	Positive	Negative	0.64	TCbHP	6	5	1	pCR
P095	Training	62	18.7	Premenopausal	Positive	Positive	HR+/HER2+	IHC 3+	60	T2	N1	Stage II	4.6	Central	0.8	3.5	7.1	1.6	Negative	Negative	1.06	AC-TH	8	3	0	Non-pCR
P096	Training	60	21.8	Premenopausal	Positive	Positive	HR+/HER2+	IHC 3+	80	T2	N3	Stage III	2.6	Upper outer	1.7	0.6	5.8	1.4	Negative	Negative	0.74	TCbHP	6	3	0	Non-pCR
P097	Training	59	19.8	Postmenopausal	Negative	Negative	HR-/HER2+	IHC 3+	73	T3/T4	N1	Stage II	5.4	Lower outer	1.8	1.7	4.6	1	Positive	Positive	0.61	TCbHP	6	5	1	pCR
P098	Training	69	25	Postmenopausal	Positive	Negative	HR+/HER2+	IHC 3+	73	T2	N3	Stage III	4	Upper inner	1.7	1.6	3.6	1.5	Negative	Negative	0.81	TCbHP	6	5	1	pCR
P099	Training	41	27.8	Premenopausal	Positive	Positive	HR+/HER2+	IHC 3+	78	T2	N3	Stage III	4.3	Lower outer	1.7	2	5.6	2.1	Negative	Negative	0.76	TCbHP	6	5	1	pCR
P100	Training	55	26.1	Premenopausal	Negative	Negative	HR-/HER2+	IHC 3+	27	T3/T4	N2	Stage III	5.7	Lower outer	1.2	4.4	1.4	2.6	Negative	Negative	0.84	TCbHP	8	3	0	Non-pCR
P101	Training	51	21.4	Premenopausal	Positive	Positive	HR+/HER2+	IHC 3+	61	T2	N3	Stage III	3.5	Upper outer	2	2.1	7.8	1.6	Negative	Negative	1.09	TCbHP	6	3	0	Non-pCR
P102	Training	53	17.9	Postmenopausal	Negative	Negative	HR-/HER2+	IHC 3+	47	T2	N1	Stage II	3.4	Upper outer	1	2.8	7.5	0.9	Negative	Negative	0.85	TCbHP	6	5	1	pCR
P103	Training	54	25.8	Postmenopausal	Positive	Negative	HR+/HER2+	IHC 3+	70	T2	N2	Stage III	3.3	Upper outer	0.7	0.9	2.5	1.2	Positive	Negative	0.7	TCbHP	8	3	0	Non-pCR
P104	Training	46	25.6	Premenopausal	Negative	Negative	HR-/HER2+	IHC 3+	10	T3/T4	N2	Stage III	6.1	Upper inner	1.2	1.3	6.8	0.8	Negative	Negative	0.98	TCbHP	6	4	0	Non-pCR
P105	Training	37	26.5	Postmenopausal	Negative	Negative	HR-/HER2+	IHC 3+	28	T3/T4	N3	Stage III	6.2	Lower inner	0.9	2.9	6.3	1.5	Negative	Positive	1.04	TCbH	6	4	0	Non-pCR
P106	Training	43	24	Premenopausal	Negative	Negative	HR-/HER2+	IHC 3+	62	T2	N1	Stage II	3.1	Central	1	3.6	3.4	1.1	Negative	Negative	0.78	TCbHP	6	5	1	pCR
P107	Training	58	26.4	Postmenopausal	Positive	Negative	HR+/HER2+	IHC 3+	45	T2	N2	Stage III	2.5	Upper inner	1.7	3.4	5.5	1.5	Negative	Negative	0.77	TCbHP	6	5	1	pCR
P108	Training	56	24.2	Postmenopausal	Negative	Negative	HR-/HER2+	IHC 3+	63	T2	N1	Stage II	4.4	Central	1.2	1.6	5.8	0.8	Negative	Negative	0.85	AC-THP	4	1	0	Non-pCR
P109	Training	64	19.7	Premenopausal	Positive	Positive	HR+/HER2+	IHC 3+	35	T2	N2	Stage III	2.9	Upper inner	2.8	1.8	1.1	1.5	Negative	Positive	1.18	TCbHP	8	2	0	Non-pCR
P110	Training	55	24.4	Postmenopausal	Negative	Negative	HR-/HER2+	IHC 3+	86	T2	N1	Stage II	2.9	Lower inner	2.4	3.7	7.8	0.8	Negative	Positive	0.65	TCbHP	6	5	1	pCR
P111	Training	56	22	Premenopausal	Negative	Negative	HR-/HER2+	IHC 3+	60	T2	N1	Stage II	4.6	Lower inner	1.6	1	3.9	1	Positive	Negative	0.78	TCbH	6	5	1	pCR
P112	Training	54	27.8	Premenopausal	Negative	Negative	HR-/HER2+	IHC 3+	25	T2	N3	Stage III	4.3	Upper inner	2.1	4.9	3.2	0.7	Negative	Negative	0.97	TCbH	6	2	0	Non-pCR
P113	Training	42	23.1	Premenopausal	Negative	Negative	HR-/HER2+	IHC 3+	27	T2	N1	Stage II	2.8	Lower inner	0.3	1.7	6.7	1.5	Negative	Negative	0.97	TCbHP	4	1	0	Non-pCR
P114	Training	46	20.8	Premenopausal	Negative	Negative	HR-/HER2+	IHC 3+	34	T2	N3	Stage III	4	Upper outer	2	2.2	6.4	1.5	Negative	Negative	1.06	TCbHP	6	4	0	Non-pCR
P115	Training	59	23.1	Postmenopausal	Negative	Negative	HR-/HER2+	IHC 3+	24	T2	N0	Stage II	4.6	Lower outer	1	3.6	4.3	1.5	Negative	Negative	1.09	TCbHP	6	3	0	Non-pCR
P116	Training	62	20.1	Postmenopausal	Negative	Negative	HR-/HER2+	IHC 3+	83	T2	N1	Stage II	3.7	Upper outer	0.9	5	2.8	1.1	Positive	Negative	0.73	TCbHP	6	5	1	pCR
P117	Training	63	20.9	Premenopausal	Negative	Negative	HR-/HER2+	IHC 3+	87	T2	N3	Stage III	2.9	Upper outer	1.8	3.1	2	1.2	Negative	Positive	0.68	TCbHP	6	5	1	pCR
P118	Training	47	24.8	Postmenopausal	Negative	Negative	HR-/HER2+	IHC 3+	37	T2	N1	Stage II	4.6	Upper inner	0.6	2	7.2	2.3	Negative	Negative	0.74	TCbHP	6	5	1	pCR
P119	Training	42	23.5	Premenopausal	Negative	Negative	HR-/HER2+	IHC 3+	29	T3/T4	N3	Stage III	5.1	Upper outer	2.4	0.9	6.4	0.8	Negative	Negative	0.58	TCbHP	4	5	1	pCR
P120	Training	48	20.9	Postmenopausal	Positive	Negative	HR+/HER2+	IHC 3+	34	T2	N2	Stage III	4.3	Upper outer	0.3	3.3	7.5	1.9	Negative	Negative	0.84	TCbHP	6	2	0	Non-pCR
P121	Training	50	19.6	Postmenopausal	Negative	Negative	HR-/HER2+	IHC 3+	44	T2	N1	Stage II	3.1	Central	2.5	3	3.5	2.2	Positive	Negative	0.51	TCbHP	6	5	1	pCR
P122	Training	54	22.4	Postmenopausal	Negative	Negative	HR-/HER2+	IHC 2+/FISH+	30	T3/T4	N1	Stage II	7.5	Upper outer	1.4	1.8	3.9	1	Negative	Negative	0.96	TCbHP	8	2	0	Non-pCR
P123	Training	39	19.8	Postmenopausal	Negative	Negative	HR-/HER2+	IHC 3+	46	T2	N2	Stage III	2.7	Upper inner	2.3	1.9	5.9	1.4	Negative	Negative	0.72	TCbHP	6	5	1	pCR
P124	Training	60	23.4	Premenopausal	Positive	Positive	HR+/HER2+	IHC 3+	69	T3/T4	N3	Stage III	5.1	Upper outer	1.3	3.3	4.1	1.8	Negative	Positive	0.91	TCbHP	6	1	0	Non-pCR
P125	Training	53	25.4	Premenopausal	Positive	Positive	HR+/HER2+	IHC 2+/FISH+	76	T3/T4	N1	Stage II	7.3	Upper outer	2.5	4.7	2.1	1.1	Negative	Negative	0.91	TCbHP	8	4	0	Non-pCR
P126	Training	47	23.9	Postmenopausal	Positive	Positive	HR+/HER2+	IHC 3+	27	T2	N3	Stage III	3	Upper inner	1.8	4.5	4.9	1.1	Negative	Negative	0.64	AC-TH	6	5	1	pCR
P127	Training	64	25.3	Postmenopausal	Negative	Negative	HR-/HER2+	IHC 3+	88	T2	N2	Stage III	4.8	Upper inner	2.1	3	5.4	1.2	Negative	Positive	0.69	TCbHP	6	2	0	Non-pCR
P128	Training	55	22.9	Premenopausal	Negative	Negative	HR-/HER2+	IHC 3+	84	T3/T4	N3	Stage III	6.1	Upper inner	0.5	3	3.8	0.6	Negative	Negative	1.12	AC-THP	6	3	0	Non-pCR
P129	Validation	49	26.9	Postmenopausal	Negative	Negative	HR-/HER2+	IHC 3+	64	T2	N2	Stage III	4.3	Upper outer	0.4	2.5	2	1.1	Negative	Positive	0.87	TCbH	6	5	1	pCR
P130	Validation	45	24.9	Postmenopausal	Positive	Positive	HR+/HER2+	IHC 2+/FISH+	10	T3/T4	N1	Stage II	7.1	Upper outer	2.1	3.6	1.5	0.9	Negative	Negative	0.83	TCbHP	6	5	1	pCR
P131	Validation	40	18.8	Postmenopausal	Negative	Negative	HR-/HER2+	IHC 3+	68	T2	N1	Stage II	2.5	Central	2.2	4.2	5.6	1.5	Negative	Negative	0.74	AC-THP	6	5	1	pCR
P132	Validation	47	24	Postmenopausal	Negative	Negative	HR-/HER2+	IHC 2+/FISH+	12	T3/T4	N3	Stage III	6.7	Lower inner	1.5	1.6	6.8	0.6	Negative	Negative	1.06	TCbHP	4	3	0	Non-pCR
P133	Validation	71	23.8	Postmenopausal	Positive	Positive	HR+/HER2+	IHC 2+/FISH+	69	T3/T4	N2	Stage III	9.5	Lower outer	1.1	1.1	5.7	1.7	Negative	Positive	0.66	TCbHP	4	5	1	pCR
P134	Validation	32	22.8	Postmenopausal	Positive	Negative	HR+/HER2+	IHC 2+/FISH+	36	T2	N2	Stage III	3.8	Lower outer	2.2	0.9	3.6	1.6	Positive	Negative	0.69	TCbHP	6	3	0	Non-pCR
P135	Validation	28	19.7	Postmenopausal	Negative	Negative	HR-/HER2+	IHC 3+	84	T2	N2	Stage III	4.6	Upper inner	2.2	4.7	7	1.9	Negative	Negative	0.98	TCbHP	6	4	0	Non-pCR
P136	Validation	67	26.8	Postmenopausal	Positive	Negative	HR+/HER2+	IHC 3+	38	T2	N1	Stage II	5	Lower inner	1.2	2.1	6.3	1.2	Negative	Negative	1.02	TCbHP	6	4	0	Non-pCR
P137	Validation	49	20.1	Premenopausal	Positive	Positive	HR+/HER2+	IHC 3+	46	T3/T4	N1	Stage II	6.2	Upper outer	2.6	4	3.4	0.4	Negative	Negative	0.7	TCbHP	6	5	1	pCR
P138	Validation	58	22.6	Postmenopausal	Negative	Negative	HR-/HER2+	IHC 2+/FISH+	72	T2	N1	Stage II	4.7	Upper outer	0.8	4.7	6.9	1.5	Negative	Negative	0.89	AC-THP	8	5	1	pCR
P139	Validation	44	24.2	Postmenopausal	Negative	Negative	HR-/HER2+	IHC 2+/FISH+	86	T1	N1	Stage II	1.9	Central	1.1	2.3	3.5	1.3	Negative	Negative	0.87	TCbHP	6	3	0	Non-pCR
P140	Validation	49	24.4	Premenopausal	Positive	Positive	HR+/HER2+	IHC 3+	60	T2	N1	Stage II	4.7	Central	1.1	2	6.8	1.1	Negative	Negative	0.96	TCbHP	6	1	0	Non-pCR
P141	Validation	64	22.2	Premenopausal	Positive	Positive	HR+/HER2+	IHC 3+	69	T2	N2	Stage III	3.7	Upper outer	1.5	3.4	2.6	1.8	Negative	Negative	1.05	AC-TH	6	4	0	Non-pCR
P142	Validation	35	21.4	Postmenopausal	Positive	Positive	HR+/HER2+	IHC 3+	66	T2	N2	Stage III	2.8	Upper outer	0.9	0.8	7.8	1.3	Negative	Positive	0.95	TCbHP	4	1	0	Non-pCR
P143	Validation	44	26.2	Postmenopausal	Negative	Negative	HR-/HER2+	IHC 3+	65	T3/T4	N2	Stage III	5.1	Upper inner	3	0.5	2.2	1.1	Negative	Negative	0.83	TCbHP	6	5	1	pCR
P144	Validation	42	25.3	Premenopausal	Negative	Negative	HR-/HER2+	IHC 3+	77	T2	N1	Stage II	4.3	Upper outer	0.6	3.5	1.1	1	Negative	Positive	0.94	AC-TH	6	2	0	Non-pCR
P145	Validation	53	22.1	Postmenopausal	Negative	Negative	HR-/HER2+	IHC 3+	88	T2	N2	Stage III	3.9	Upper outer	1.8	5	1.9	1.1	Negative	Negative	0.74	TCbH	4	5	1	pCR
P146	Validation	55	24.2	Premenopausal	Negative	Negative	HR-/HER2+	IHC 3+	48	T2	N2	Stage III	3.4	Lower inner	2.6	1.7	6.1	1.5	Negative	Positive	0.75	TCbHP	6	3	0	Non-pCR
P147	Validation	55	24.2	Postmenopausal	Positive	Negative	HR+/HER2+	IHC 3+	86	T2	N1	Stage II	2.2	Upper inner	0.6	2.9	3.8	0.6	Negative	Negative	0.76	AC-THP	6	5	1	pCR
P148	Validation	50	20.9	Premenopausal	Negative	Negative	HR-/HER2+	IHC 2+/FISH+	49	T2	N1	Stage II	3.1	Lower outer	2.8	2.4	6.7	1	Negative	Negative	0.66	TCbHP	4	5	1	pCR
P149	Validation	54	21.3	Premenopausal	Positive	Positive	HR+/HER2+	IHC 3+	65	T2	N2	Stage III	4.3	Upper outer	1.4	2.4	6	2.3	Negative	Positive	0.64	TCbHP	6	5	1	pCR
P150	Validation	48	21.7	Premenopausal	Negative	Negative	HR-/HER2+	IHC 2+/FISH+	53	T1	N1	Stage II	2	Upper outer	0.4	5	6.7	1.3	Negative	Negative	0.64	AC-THP	6	5	1	pCR
P151	Validation	52	25.5	Postmenopausal	Positive	Negative	HR+/HER2+	IHC 3+	64	T2	N1	Stage II	4.6	Lower inner	0.6	0.8	6	1.1	Negative	Positive	0.92	TCbHP	6	2	0	Non-pCR
P152	Validation	52	24.9	Premenopausal	Negative	Negative	HR-/HER2+	IHC 3+	16	T2	N1	Stage II	5	Lower outer	2.2	3.6	6.3	2	Negative	Positive	0.72	TCbH	4	5	1	pCR
P153	Validation	40	24.1	Postmenopausal	Positive	Negative	HR+/HER2+	IHC 3+	34	T2	N1	Stage II	4.1	Upper outer	2.7	1.8	7.9	0.7	Negative	Positive	0.63	TCbHP	6	5	1	pCR
P154	Validation	55	24.1	Postmenopausal	Negative	Negative	HR-/HER2+	IHC 3+	48	T3/T4	N1	Stage II	5.8	Lower outer	1.5	1.8	7.2	1	Negative	Positive	1.06	AC-TH	6	4	0	Non-pCR
P155	Validation	73	24.3	Postmenopausal	Positive	Negative	HR+/HER2+	IHC 3+	60	T2	N1	Stage II	4.8	Upper outer	1.2	3.8	2.9	1.4	Negative	Negative	0.87	AC-TH	8	2	0	Non-pCR
P156	Validation	63	24.1	Postmenopausal	Positive	Positive	HR+/HER2+	IHC 3+	54	T2	N2	Stage III	4.3	Upper outer	2.3	3.5	1.9	1.3	Negative	Negative	0.81	TCbHP	8	3	0	Non-pCR
P157	Validation	40	22.6	Premenopausal	Negative	Negative	HR-/HER2+	IHC 3+	65	T2	N3	Stage III	4.6	Upper inner	1.9	0.6	6.1	1	Negative	Negative	0.68	TCbH	6	5	1	pCR
P158	Validation	67	22.1	Postmenopausal	Negative	Negative	HR-/HER2+	IHC 3+	27	T2	N0	Stage II	4.2	Upper outer	1.4	4	3.5	1.2	Negative	Positive	0.65	AC-THP	6	5	1	pCR
P159	Validation	55	23.6	Postmenopausal	Negative	Negative	HR-/HER2+	IHC 3+	44	T3/T4	N1	Stage II	6.3	Upper inner	0.8	1.2	7.2	0.6	Positive	Negative	0.7	TCbHP	8	5	1	pCR
P160	Validation	65	21.5	Premenopausal	Positive	Positive	HR+/HER2+	IHC 3+	67	T3/T4	N1	Stage II	6.4	Central	2.6	3.9	3	2.2	Positive	Positive	0.72	TCbHP	6	2	0	Non-pCR
P161	Validation	53	23.3	Premenopausal	Negative	Negative	HR-/HER2+	IHC 3+	19	T3/T4	N1	Stage II	9.1	Upper inner	2.8	3.3	1.2	1.1	Negative	Negative	0.66	TCbHP	4	5	1	pCR
P162	Validation	54	24.5	Postmenopausal	Negative	Negative	HR-/HER2+	IHC 2+/FISH+	79	T3/T4	N3	Stage III	5.2	Upper inner	2.3	3	7.8	1.2	Negative	Positive	0.8	TCbHP	6	5	1	pCR
P163	Validation	53	23.3	Postmenopausal	Negative	Negative	HR-/HER2+	IHC 3+	23	T2	N2	Stage III	2.7	Upper inner	2.6	4.5	5.5	0.8	Positive	Negative	0.74	TCbHP	6	5	1	pCR
P164	Validation	53	23.4	Postmenopausal	Positive	Positive	HR+/HER2+	IHC 2+/FISH+	11	T2	N3	Stage III	3.1	Upper outer	1	1.7	6.5	1.5	Negative	Negative	0.64	TCbHP	6	5	1	pCR
P165	Validation	55	18.8	Premenopausal	Negative	Negative	HR-/HER2+	IHC 3+	60	T3/T4	N2	Stage III	5.5	Upper outer	1	4.4	5.4	1.2	Negative	Negative	0.67	TCbH	6	5	1	pCR
P166	Validation	53	26.9	Premenopausal	Negative	Negative	HR-/HER2+	IHC 3+	45	T2	N1	Stage II	3.3	Lower inner	3	4	1.9	0.5	Negative	Negative	0.81	TCbHP	6	2	0	Non-pCR
P167	Validation	45	24.6	Postmenopausal	Negative	Negative	HR-/HER2+	IHC 2+/FISH+	59	T3/T4	N1	Stage II	5.6	Upper inner	0.9	4.5	3.9	1.3	Negative	Negative	0.77	TCbHP	6	5	1	pCR
P168	Validation	43	26.4	Postmenopausal	Negative	Negative	HR-/HER2+	IHC 3+	73	T2	N2	Stage III	2.9	Lower outer	2.1	0.6	4.9	1.7	Negative	Negative	0.69	TCbHP	4	5	1	pCR
P169	Validation	38	22	Premenopausal	Negative	Negative	HR-/HER2+	IHC 3+	62	T2	N1	Stage II	2.4	Upper inner	1.2	4.3	2.6	1.9	Positive	Negative	0.6	TCbHP	6	5	1	pCR
P170	Validation	56	26.5	Postmenopausal	Negative	Negative	HR-/HER2+	IHC 3+	29	T3/T4	N1	Stage II	5.2	Upper outer	1.4	1.5	3.1	1.6	Negative	Negative	0.76	TCbHP	8	5	1	pCR
P171	Validation	58	24.4	Postmenopausal	Negative	Negative	HR-/HER2+	IHC 3+	64	T3/T4	N2	Stage III	7.2	Upper outer	1.2	4.8	7.3	1.2	Negative	Negative	0.67	AC-TH	4	5	1	pCR
P172	Validation	43	25.2	Postmenopausal	Positive	Positive	HR+/HER2+	IHC 2+/FISH+	68	T2	N2	Stage III	4.3	Upper inner	2.9	3.2	7.8	1.3	Negative	Negative	0.83	TCbHP	6	2	0	Non-pCR
P173	Validation	44	23.3	Premenopausal	Negative	Negative	HR-/HER2+	IHC 3+	13	T2	N1	Stage II	4	Central	1.1	1.8	1.2	1.3	Negative	Negative	0.65	TCbH	4	5	1	pCR
P174	Validation	58	22.9	Premenopausal	Positive	Positive	HR+/HER2+	IHC 3+	62	T2	N3	Stage III	2.5	Upper outer	2.9	1.4	4.1	1.3	Negative	Positive	0.89	TCbHP	8	2	0	Non-pCR
P175	Validation	37	21.7	Premenopausal	Positive	Positive	HR+/HER2+	IHC 3+	39	T2	N1	Stage II	4.6	Upper outer	1.1	3.2	3.4	1.8	Negative	Negative	0.89	TCbHP	6	4	0	Non-pCR
P176	Validation	39	24.2	Premenopausal	Negative	Negative	HR-/HER2+	IHC 3+	57	T3/T4	N1	Stage II	5.3	Upper outer	2.1	4.8	6.3	1.1	Negative	Positive	1.04	TCbH	6	4	0	Non-pCR
P177	Validation	57	20.1	Postmenopausal	Negative	Negative	HR-/HER2+	IHC 2+/FISH+	73	T2	N1	Stage II	3.6	Upper inner	0.5	3	2.9	0.9	Negative	Positive	0.77	AC-THP	4	5	1	pCR
P178	Validation	38	22.5	Postmenopausal	Negative	Negative	HR-/HER2+	IHC 3+	53	T2	N1	Stage II	2.9	Upper outer	2.6	4.2	7.9	0.6	Negative	Negative	0.72	Other	6	5	1	pCR
P179	Validation	54	25.6	Postmenopausal	Negative	Negative	HR-/HER2+	IHC 3+	54	T2	N1	Stage II	2.4	Central	1.3	2.8	6.8	1	Negative	Negative	0.82	TCbHP	4	5	1	pCR
P180	Validation	48	28.6	Postmenopausal	Negative	Negative	HR-/HER2+	IHC 3+	76	T2	N0	Stage II	2.3	Upper inner	1.6	3.1	3.8	1.2	Negative	Negative	0.84	TCbHP	6	5	1	pCR
P181	Validation	60	25	Postmenopausal	Positive	Positive	HR+/HER2+	IHC 2+/FISH+	54	T3/T4	N3	Stage III	5.4	Lower outer	1.9	4.9	6.9	3	Negative	Negative	1	TCbHP	4	4	0	Non-pCR
P182	Validation	59	21.1	Postmenopausal	Negative	Negative	HR-/HER2+	IHC 3+	33	T2	N2	Stage III	2.5	Lower outer	1.5	2.1	5.8	1.2	Negative	Negative	0.71	TCbHP	6	5	1	pCR
P183	Validation	50	25.7	Postmenopausal	Positive	Positive	HR+/HER2+	IHC 2+/FISH+	35	T2	N1	Stage II	3	Central	1.5	1.1	1.1	1.3	Negative	Negative	0.81	AC-THP	6	2	0	Non-pCR
